# Supplementary material for: Mentalization Impairment Is Associated with Problematic Alcohol Use in a Sample of Young Adults: A Cross-Sectional Study
Source: Int J Environ Res Public Health. 2020 Nov 22;17(22):8664. doi: 10.3390/ijerph17228664 (PMC7700465; doi:10.3390/ijerph17228664)
Supplement: Supplementary file 1 [file ijerph-17-08664-s001.zip]

Archive with 2 entries (2 files):
- ijerph-964602-suppl.docx
- ijerph-964602-suppl.pdf
